# Supplementary material for: Towards interpretable drug interaction prediction via dual-stage attention and Bayesian calibration with active learning
Source: PeerJ Comput Sci. 2025 Apr 22;11:e2847. doi: 10.7717/peerj-cs.2847 (PMC12192666; doi:10.7717/peerj-cs.2847)
Supplement: Supplemental Information 13 [file peerj-cs-11-2847-s013.txt]

albumentations==0.3.3
defusedxml==0.7.1
efficientnet-pytorch==0.7.1
h5py==2.10.0
Jinja2==3.0.3
joblib==1.1.1
Keras==2.3.1
Keras-Applications==1.0.8
Keras-Preprocessing==1.1.2
langcodes==3.3.0
librosa==0.9.2
linkify-it-py==1.0.3
llvmlite==0.36.0
lxml==5.2.2
matplotlib
numpy
nxviz==0.6.2
pandas
protobuf==4.21.0
psycopg2==2.9.6
PubChemPy==1.0.4
py==1.11.0
py3Dmol==2.4.2
pycairo==1.20.1
pycryptodome==3.20.0
pydantic==1.9.2
pydeck==0.6.2
pydub==0.25.1
PyGetWindow==0.0.9
pyinstaller==4.10
pyinstaller-hooks-contrib==2022.0
Pympler==1.0.1
PyMsgBox==1.0.9
PyNaCl==1.5.0
pyparsing==3.1.2
pyperclip==1.8.2
pyrsistent==0.18.0
PyScreeze==1.0.1
pysmiles==1.1.2
pyspark==3.2.4
pytest==5.1.2
PyYAML==6.0.1
pyzmq==25.1.2
QDarkStyle==3.2.3
rdflib==5.0.0
regex==2023.8.8
reportlab==3.5.68
requests-oauthlib==2.0.0
resampy==0.4.3
sacremoses==0.0.53
scikit-image==0.17.2
scikit-learn==0.24.2
scipy==1.4.1
seaborn==0.11.2
segmentation-models-pytorch==0.3.1
semver==2.13.0
Send2Trash==1.8.3
SimpleITK==2.1.1.2
smart-open==6.4.0
smmap==5.0.0
sniffio==1.2.0
soundfile==0.13.1
spacy==3.6.1
spacy-legacy==3.0.12
spacy-loggers==1.0.5
sphinxcontrib-fulltoc==1.2.0
SQLAlchemy==1.4.54
srsly==2.4.8
starlette==0.19.1
streamlit==1.10.0
sympy==1.9
tenacity==8.2.2
tensorboard==2.2.2
tensorboard-plugin-wit==1.8.1
tensorboardX==2.6.2.2
tensorflow-gpu==2.2.0
tensorflow-gpu-estimator==2.2.0
termcolor==1.1.0
terminado==0.12.1
testpath==0.6.0
thinc==8.1.12
threadpoolctl==3.1.0
tifffile==2020.9.3
timm==0.4.12
tokenizers==0.10.3
toml==0.10.2
toolz==0.12.0
torch
torch-cluster
torch-geometric==2.0.3
torch-scatter
torch-sparse
torchaudio
torchio==0.18.76
torchtext==0.11.2
torchvision
tornado
tqdm==4.64.1
traitlets==4.3.3
traits
transformers==4.3.0
ttach==0.0.3
typer==0.9.4
typing_extensions
urllib3==1.26.18
